# Supplementary material for: Wind-driven spume droplet production and the transport of Pseudomonas syringae from aquatic environments
Source: PeerJ. 2018 Sep 26;6:e5663. doi: 10.7717/peerj.5663 (PMC6163035; doi:10.7717/peerj.5663)
Supplement: Data S1 — These are data from lab experiments using the flume and highspeed video. [file peerj-06-5663-s001.xlsx]

## Sheet: droplet data
3.5				4				4.5				5
Diameter (µm)	volume (mL)	mass (g)		Diameter (µm)	volume (mL)	mass (g)		Diameter (µm)	volume (mL)	mass (g)		Diameter (µm)	volume (mL)	mass (g)
58.182	1.03125e-07	1.03125e-07		50	6.54498e-08	6.54498e-08		57.301	9.85111e-08	9.85111e-08		57.301	9.85111e-08	9.85111e-08
58.182	1.03125e-07	1.03125e-07		52.893	7.74806e-08	7.74806e-08		57.301	9.85111e-08	9.85111e-08		57.301	9.85111e-08	9.85111e-08
58.182	1.03125e-07	1.03125e-07		52.893	7.74806e-08	7.74806e-08		57.301	9.85111e-08	9.85111e-08		57.301	9.85111e-08	9.85111e-08
58.182	1.03125e-07	1.03125e-07		52.893	7.74806e-08	7.74806e-08		57.301	9.85111e-08	9.85111e-08		57.301	9.85111e-08	9.85111e-08
58.182	1.03125e-07	1.03125e-07		52.893	7.74806e-08	7.74806e-08		57.301	9.85111e-08	9.85111e-08		57.301	9.85111e-08	9.85111e-08
82.282	2.91684e-07	2.91684e-07		52.893	7.74806e-08	7.74806e-08		57.301	9.85111e-08	9.85111e-08		57.301	9.85111e-08	9.85111e-08
82.282	2.91684e-07	2.91684e-07		52.893	7.74806e-08	7.74806e-08		57.301	9.85111e-08	9.85111e-08		57.301	9.85111e-08	9.85111e-08
84.429	3.15118e-07	3.15118e-07		52.893	7.74806e-08	7.74806e-08		57.301	9.85111e-08	9.85111e-08		57.301	9.85111e-08	9.85111e-08
94.141	4.36853e-07	4.36853e-07		58.182	1.03125e-07	1.03125e-07		57.301	9.85111e-08	9.85111e-08		57.301	9.85111e-08	9.85111e-08
99.613	5.17543e-07	5.17543e-07		58.182	1.03125e-07	1.03125e-07		57.301	9.85111e-08	9.85111e-08		57.301	9.85111e-08	9.85111e-08
101.55	5.48325e-07	5.48325e-07		58.182	1.03125e-07	1.03125e-07		58.182	1.03125e-07	1.03125e-07		57.301	9.85111e-08	9.85111e-08
103.27	5.76662e-07	5.76662e-07		58.37	1.04128e-07	1.04128e-07		58.182	1.03125e-07	1.03125e-07		57.301	9.85111e-08	9.85111e-08
105.18	6.09254e-07	6.09254e-07		60.196	1.14209e-07	1.14209e-07		58.182	1.03125e-07	1.03125e-07		57.301	9.85111e-08	9.85111e-08
111.37	7.23275e-07	7.23275e-07		60.386	1.15294e-07	1.15294e-07		58.182	1.03125e-07	1.03125e-07		57.301	9.85111e-08	9.85111e-08
115.44	8.05504e-07	8.05504e-07		60.386	1.15294e-07	1.15294e-07		58.182	1.03125e-07	1.03125e-07		57.301	9.85111e-08	9.85111e-08
116.91	8.36669e-07	8.36669e-07		60.386	1.15294e-07	1.15294e-07		58.182	1.03125e-07	1.03125e-07		57.301	9.85111e-08	9.85111e-08
128.27	1.10503e-06	1.10503e-06		60.386	1.15294e-07	1.15294e-07		58.182	1.03125e-07	1.03125e-07		57.301	9.85111e-08	9.85111e-08
132.29	1.21222e-06	1.21222e-06		60.386	1.15294e-07	1.15294e-07		58.182	1.03125e-07	1.03125e-07		57.301	9.85111e-08	9.85111e-08
142.18	1.50492e-06	1.50492e-06		60.386	1.15294e-07	1.15294e-07		58.182	1.03125e-07	1.03125e-07		57.301	9.85111e-08	9.85111e-08
161.23	2.1945e-06	2.1945e-06		60.386	1.15294e-07	1.15294e-07		58.182	1.03125e-07	1.03125e-07		57.301	9.85111e-08	9.85111e-08
163.23	2.27719e-06	2.27719e-06		60.386	1.15294e-07	1.15294e-07		58.182	1.03125e-07	1.03125e-07		57.301	9.85111e-08	9.85111e-08
169.55	2.55207e-06	2.55207e-06		60.386	1.15294e-07	1.15294e-07		58.182	1.03125e-07	1.03125e-07		57.301	9.85111e-08	9.85111e-08
170	2.57244e-06	2.57244e-06		60.827	1.17839e-07	1.17839e-07		58.182	1.03125e-07	1.03125e-07		58.182	1.03125e-07	1.03125e-07
181.11	3.11047e-06	3.11047e-06		60.827	1.17839e-07	1.17839e-07		60	1.13097e-07	1.13097e-07		58.182	1.03125e-07	1.03125e-07
187.17	3.43327e-06	3.43327e-06		60.827	1.17839e-07	1.17839e-07		60	1.13097e-07	1.13097e-07		58.182	1.03125e-07	1.03125e-07
187.17	3.43327e-06	3.43327e-06		60.827	1.17839e-07	1.17839e-07		60	1.13097e-07	1.13097e-07		58.182	1.03125e-07	1.03125e-07
193.87	3.81532e-06	3.81532e-06		60.827	1.17839e-07	1.17839e-07		64.207	1.38594e-07	1.38594e-07		58.182	1.03125e-07	1.03125e-07
196.28	3.95938e-06	3.95938e-06		60.827	1.17839e-07	1.17839e-07		64.207	1.38594e-07	1.38594e-07		58.182	1.03125e-07	1.03125e-07
200	4.18879e-06	4.18879e-06		60.827	1.17839e-07	1.17839e-07		65.212	1.45205e-07	1.45205e-07		58.182	1.03125e-07	1.03125e-07
210.7	4.8977e-06	4.8977e-06		60.827	1.17839e-07	1.17839e-07		67.231	1.59114e-07	1.59114e-07		58.182	1.03125e-07	1.03125e-07
211.63	4.96284e-06	4.96284e-06		61.812	1.23657e-07	1.23657e-07		67.787	1.63094e-07	1.63094e-07		60	1.13097e-07	1.13097e-07
215.23	5.22044e-06	5.22044e-06		63.847	1.36276e-07	1.36276e-07		67.822	1.63347e-07	1.63347e-07		60	1.13097e-07	1.13097e-07
217.53	5.38959e-06	5.38959e-06		64.618	1.41273e-07	1.41273e-07		69.168	1.73266e-07	1.73266e-07		65.212	1.45205e-07	1.45205e-07
219.85	5.56388e-06	5.56388e-06		66.215	1.52008e-07	1.52008e-07		69.168	1.73266e-07	1.73266e-07		65.212	1.45205e-07	1.45205e-07
230	6.37063e-06	6.37063e-06		69.225	1.73695e-07	1.73695e-07		69.168	1.73266e-07	1.73266e-07		65.212	1.45205e-07	1.45205e-07
232.73	6.60018e-06	6.60018e-06		70.232	1.81386e-07	1.81386e-07		70	1.79594e-07	1.79594e-07		66.215	1.52008e-07	1.52008e-07
242.79	7.49361e-06	7.49361e-06		70.232	1.81386e-07	1.81386e-07		70.232	1.81386e-07	1.81386e-07		69.168	1.73266e-07	1.73266e-07
274.05	1.07768e-05	1.07768e-05		70.905	1.86651e-07	1.86651e-07		70.806	1.8587e-07	1.8587e-07		69.168	1.73266e-07	1.73266e-07
280.05	1.15002e-05	1.15002e-05		72.892	2.02786e-07	2.02786e-07		71.283	1.89652e-07	1.89652e-07		69.168	1.73266e-07	1.73266e-07
280.38	1.15409e-05	1.15409e-05		73.424	2.07259e-07	2.07259e-07		73.124	2.04729e-07	2.04729e-07		69.168	1.73266e-07	1.73266e-07
281.03	1.16214e-05	1.16214e-05		73.424	2.07259e-07	2.07259e-07		74.562	2.17046e-07	2.17046e-07		70.232	1.81386e-07	1.81386e-07
281.53	1.16835e-05	1.16835e-05		73.424	2.07259e-07	2.07259e-07		74.762	2.18797e-07	2.18797e-07		70.232	1.81386e-07	1.81386e-07
283.03	1.18712e-05	1.18712e-05		73.424	2.07259e-07	2.07259e-07		74.855	2.19615e-07	2.19615e-07		70.232	1.81386e-07	1.81386e-07
286.31	1.22888e-05	1.22888e-05		74.802	2.19148e-07	2.19148e-07		76.661	2.35897e-07	2.35897e-07		70.232	1.81386e-07	1.81386e-07
289.35	1.26844e-05	1.26844e-05		77.144	2.40384e-07	2.40384e-07		77.046	2.39469e-07	2.39469e-07		73.124	2.04729e-07	2.04729e-07
294.47	1.33697e-05	1.33697e-05		79.232	2.60436e-07	2.60436e-07		81.035	2.78623e-07	2.78623e-07		73.721	2.09784e-07	2.09784e-07
296.67	1.36716e-05	1.36716e-05		79.478	2.62869e-07	2.62869e-07		81.035	2.78623e-07	2.78623e-07		73.721	2.09784e-07	2.09784e-07
301.93	1.44118e-05	1.44118e-05		80	2.68083e-07	2.68083e-07		81.673	2.85256e-07	2.85256e-07		73.721	2.09784e-07	2.09784e-07
306.05	1.50098e-05	1.50098e-05		80.413	2.72256e-07	2.72256e-07		82.282	2.91684e-07	2.91684e-07		74.249	2.14324e-07	2.14324e-07
307.65	1.52465e-05	1.52465e-05		80.596	2.74119e-07	2.74119e-07		82.282	2.91684e-07	2.91684e-07		76.257	2.32187e-07	2.32187e-07
313.83	1.61839e-05	1.61839e-05		81.102	2.79314e-07	2.79314e-07		85.951	3.32469e-07	3.32469e-07		81.035	2.78623e-07	2.78623e-07
323.75	1.77676e-05	1.77676e-05		82.282	2.91684e-07	2.91684e-07		85.951	3.32469e-07	3.32469e-07		81.035	2.78623e-07	2.78623e-07
323.89	1.77906e-05	1.77906e-05		82.282	2.91684e-07	2.91684e-07		87.273	3.48047e-07	3.48047e-07		81.035	2.78623e-07	2.78623e-07
327.39	1.83736e-05	1.83736e-05		82.489	2.93891e-07	2.93891e-07		87.273	3.48047e-07	3.48047e-07		81.035	2.78623e-07	2.78623e-07
329.03	1.86511e-05	1.86511e-05		83.426	3.04021e-07	3.04021e-07		89.427	3.74459e-07	3.74459e-07		81.035	2.78623e-07	2.78623e-07
336.67	1.99808e-05	1.99808e-05		85.399	3.26105e-07	3.26105e-07		90	3.81704e-07	3.81704e-07		81.035	2.78623e-07	2.78623e-07
337.2	2.00753e-05	2.00753e-05		85.399	3.26105e-07	3.26105e-07		90	3.81704e-07	3.81704e-07		81.035	2.78623e-07	2.78623e-07
340.84	2.07324e-05	2.07324e-05		85.582	3.28206e-07	3.28206e-07		90	3.81704e-07	3.81704e-07		81.035	2.78623e-07	2.78623e-07
341.66	2.08824e-05	2.08824e-05		86.022	3.33294e-07	3.33294e-07		90.141	3.835e-07	3.835e-07		81.035	2.78623e-07	2.78623e-07
344.21	2.13535e-05	2.13535e-05		86.022	3.33294e-07	3.33294e-07		92.714	4.17287e-07	4.17287e-07		82.186	2.90665e-07	2.90665e-07
346.65	2.18108e-05	2.18108e-05		89.131	3.70753e-07	3.70753e-07		99.247	5.1186e-07	5.1186e-07		82.282	2.91684e-07	2.91684e-07
355.12	2.3449e-05	2.3449e-05		89.437	3.74585e-07	3.74585e-07		99.807	5.20573e-07	5.20573e-07		82.282	2.91684e-07	2.91684e-07
356.12	2.36476e-05	2.36476e-05		90	3.81704e-07	3.81704e-07		100.01	5.23756e-07	5.23756e-07		85.951	3.32469e-07	3.32469e-07
358.66	2.41572e-05	2.41572e-05		91.227	3.97529e-07	3.97529e-07		100.77	5.35787e-07	5.35787e-07		90.141	3.835e-07	3.835e-07
360	2.4429e-05	2.4429e-05		91.24	3.97699e-07	3.97699e-07		100.77	5.35787e-07	5.35787e-07		90.486	3.87921e-07	3.87921e-07
362.16	2.48714e-05	2.48714e-05		91.24	3.97699e-07	3.97699e-07		102.11	5.57447e-07	5.57447e-07		90.486	3.87921e-07	3.87921e-07
362.51	2.49436e-05	2.49436e-05		91.613	4.02596e-07	4.02596e-07		103.75	5.8474e-07	5.8474e-07		93.298	4.25222e-07	4.25222e-07
371.82	2.69152e-05	2.69152e-05		91.965	4.07255e-07	4.07255e-07		104.58	5.98887e-07	5.98887e-07		94.61	4.43414e-07	4.43414e-07
371.89	2.69304e-05	2.69304e-05		92.787	4.18273e-07	4.18273e-07		105.25	6.10471e-07	6.10471e-07		94.892	4.47391e-07	4.47391e-07
385.05	2.98917e-05	2.98917e-05		96.329	4.68026e-07	4.68026e-07		106.92	6.39993e-07	6.39993e-07		95.501	4.5606e-07	4.5606e-07
387.81	3.05391e-05	3.05391e-05		96.417	4.6931e-07	4.6931e-07		108.57	6.70082e-07	6.70082e-07		97.818	4.90066e-07	4.90066e-07
388.48	3.06976e-05	3.06976e-05		97.706	4.88385e-07	4.88385e-07		109.49	6.87261e-07	6.87261e-07		98.583	5.01655e-07	5.01655e-07
393.08	3.18011e-05	3.18011e-05		97.761	4.8921e-07	4.8921e-07		109.69	6.91035e-07	6.91035e-07		99.247	5.1186e-07	5.1186e-07
394.52	3.21518e-05	3.21518e-05		98.302	4.97377e-07	4.97377e-07		110	6.9691e-07	6.9691e-07		99.247	5.1186e-07	5.1186e-07
402.65	3.41808e-05	3.41808e-05		98.859	5.0588e-07	5.0588e-07		113.69	7.69423e-07	7.69423e-07		99.247	5.1186e-07	5.1186e-07
410.5	3.62191e-05	3.62191e-05		98.911	5.06678e-07	5.06678e-07		113.99	7.75531e-07	7.75531e-07		100	5.23599e-07	5.23599e-07
417.14	3.80053e-05	3.80053e-05		100.77	5.35787e-07	5.35787e-07		114.6	7.88048e-07	7.88048e-07		100.35	5.29116e-07	5.29116e-07
425.52	4.03421e-05	4.03421e-05		101.71	5.50921e-07	5.50921e-07		114.99	7.96121e-07	7.96121e-07		102.37	5.61716e-07	5.61716e-07
439.25	4.43745e-05	4.43745e-05		102.6	5.65511e-07	5.65511e-07		117.63	8.52222e-07	8.52222e-07		109.95	6.9596e-07	6.9596e-07
445.63	4.63364e-05	4.63364e-05		105.35	6.12213e-07	6.12213e-07		118.01	8.60508e-07	8.60508e-07		110.31	7.02819e-07	7.02819e-07
446.91	4.67368e-05	4.67368e-05		105.35	6.12213e-07	6.12213e-07		121.48	9.3867e-07	9.3867e-07		113.99	7.75531e-07	7.75531e-07
446.98	4.67588e-05	4.67588e-05		105.35	6.12213e-07	6.12213e-07		122.7	9.67236e-07	9.67236e-07		114.6	7.88048e-07	7.88048e-07
467.45	5.34816e-05	5.34816e-05		105.39	6.1291e-07	6.1291e-07		124.61	1.01311e-06	1.01311e-06		114.6	7.88048e-07	7.88048e-07
483.26	5.90937e-05	5.90937e-05		105.55	6.15706e-07	6.15706e-07		125.58	1.03696e-06	1.03696e-06		116.36	8.24916e-07	8.24916e-07
485.4	5.98822e-05	5.98822e-05		110	6.9691e-07	6.9691e-07		132.78	1.22574e-06	1.22574e-06		119	8.82347e-07	8.82347e-07
492.81	6.26667e-05	6.26667e-05		112.75	7.50496e-07	7.50496e-07		133.3	1.24019e-06	1.24019e-06		120.26	9.10672e-07	9.10672e-07
496.89	6.42361e-05	6.42361e-05		113.64	7.68409e-07	7.68409e-07		134.24	1.26661e-06	1.26661e-06		121.65	9.42616e-07	9.42616e-07
500.55	6.56661e-05	6.56661e-05		115.03	7.96952e-07	7.96952e-07		135.28	1.29628e-06	1.29628e-06		123.39	9.83645e-07	9.83645e-07
526.82	7.65571e-05	7.65571e-05		115.12	7.98824e-07	7.98824e-07		140	1.43676e-06	1.43676e-06		123.67	9.90357e-07	9.90357e-07
553.49	8.87826e-05	8.87826e-05		116.36	8.24916e-07	8.24916e-07		140.36	1.44787e-06	1.44787e-06		124.63	1.0136e-06	1.0136e-06
558.37	9.11517e-05	9.11517e-05		117.67	8.53092e-07	8.53092e-07		140.36	1.44787e-06	1.44787e-06		126.21	1.05264e-06	1.05264e-06
562.84	9.33584e-05	9.33584e-05		119.04	8.83237e-07	8.83237e-07		141.32	1.47778e-06	1.47778e-06		127.15	1.07634e-06	1.07634e-06
575.66	9.98842e-05	9.98842e-05		122.77	9.68892e-07	9.68892e-07		142.52	1.51574e-06	1.51574e-06		127.7	1.09036e-06	1.09036e-06
597.46	0.000111667	0.000111667		123.13	9.7744e-07	9.7744e-07		143.25	1.53916e-06	1.53916e-06		128.13	1.10142e-06	1.10142e-06
619.65	0.000124577	0.000124577		123.23	9.79824e-07	9.79824e-07		144.11	1.56704e-06	1.56704e-06		128.13	1.10142e-06	1.10142e-06
673.18	0.000159732	0.000159732		125.08	1.02462e-06	1.02462e-06		145.94	1.6275e-06	1.6275e-06		129.66	1.14134e-06	1.14134e-06
692.59	0.000173951	0.000173951		125.26	1.02905e-06	1.02905e-06		147.58	1.68299e-06	1.68299e-06		129.66	1.14134e-06	1.14134e-06
701.33	0.00018062	0.00018062		125.33	1.03077e-06	1.03077e-06		147.89	1.69362e-06	1.69362e-06		130.1	1.153e-06	1.153e-06
708.84	0.000186485	0.000186485		125.55	1.03621e-06	1.03621e-06		148.23	1.70532e-06	1.70532e-06		131.94	1.20262e-06	1.20262e-06
755.39	0.00022569	0.00022569		126.66	1.06394e-06	1.06394e-06		148.87	1.72751e-06	1.72751e-06		131.95	1.20289e-06	1.20289e-06
788.16	0.000256355	0.000256355		130	1.15035e-06	1.15035e-06		150.2	1.77422e-06	1.77422e-06		132.67	1.22269e-06	1.22269e-06
831.75	0.000301285	0.000301285		130	1.15035e-06	1.15035e-06		152.51	1.85735e-06	1.85735e-06		133.1	1.23462e-06	1.23462e-06
847.66	0.000318907	0.000318907		130.64	1.16742e-06	1.16742e-06		153.94	1.91009e-06	1.91009e-06		135.15	1.29255e-06	1.29255e-06
866.87	0.000341083	0.000341083		133.17	1.23657e-06	1.23657e-06		158.36	2.07939e-06	2.07939e-06		135.54	1.30377e-06	1.30377e-06
971.82	0.000480569	0.000480569		134.66	1.27854e-06	1.27854e-06		159.33	2.11783e-06	2.11783e-06		135.73	1.30926e-06	1.30926e-06
1039.5	0.000588128	0.000588128		135.03	1.28911e-06	1.28911e-06		160	2.14466e-06	2.14466e-06		138.68	1.3965e-06	1.3965e-06
1115	0.00072581	0.00072581		135.03	1.28911e-06	1.28911e-06		162.04	2.22774e-06	2.22774e-06		139.47	1.4205e-06	1.4205e-06
1130.4	0.000756302	0.000756302		135.15	1.29255e-06	1.29255e-06		165.8	2.38645e-06	2.38645e-06		140.03	1.43768e-06	1.43768e-06
1229.4	0.000972923	0.000972923		135.49	1.30233e-06	1.30233e-06		166	2.3951e-06	2.3951e-06		141.59	1.48627e-06	1.48627e-06
1251.2	0.0010256	0.0010256		136.01	1.31738e-06	1.31738e-06		166.05	2.39726e-06	2.39726e-06		141.77	1.49194e-06	1.49194e-06
1305.7	0.00116554	0.00116554		137.94	1.37426e-06	1.37426e-06		166.05	2.39726e-06	2.39726e-06		145.73	1.62049e-06	1.62049e-06
1514.6	0.00181925	0.00181925		138.38	1.38745e-06	1.38745e-06		166.05	2.39726e-06	2.39726e-06		149.53	1.75059e-06	1.75059e-06
1898.7	0.003584	0.003584		139.09	1.40892e-06	1.40892e-06		167.5	2.46061e-06	2.46061e-06		150.06	1.76927e-06	1.76927e-06
1998.6	0.00418	0.00418		139.58	1.42386e-06	1.42386e-06		167.74	2.4712e-06	2.4712e-06		151.6	1.8243e-06	1.8243e-06
2190.5	0.00550337	0.00550337		140.07	1.43891e-06	1.43891e-06		168.61	2.50985e-06	2.50985e-06		151.74	1.82936e-06	1.82936e-06
2455	0.00774735	0.00774735		143.82	1.5576e-06	1.5576e-06		168.65	2.51164e-06	2.51164e-06		152.63	1.86174e-06	1.86174e-06
2580	0.00899203	0.00899203		147.4	1.67684e-06	1.67684e-06		168.86	2.52104e-06	2.52104e-06		153.67	1.90005e-06	1.90005e-06
2885.6	0.0125808	0.0125808		147.57	1.68265e-06	1.68265e-06		169.91	2.56836e-06	2.56836e-06		153.83	1.90599e-06	1.90599e-06
3222.2	0.0175169	0.0175169		148.99	1.73169e-06	1.73169e-06		169.98	2.57153e-06	2.57153e-06		156.13	1.99277e-06	1.99277e-06
3359.4	0.0198511	0.0198511		150	1.76715e-06	1.76715e-06		170.45	2.59292e-06	2.59292e-06		156.83	2.0197e-06	2.0197e-06
3876.5	0.0305013	0.0305013		150.29	1.77742e-06	1.77742e-06		170.52	2.59612e-06	2.59612e-06		156.83	2.0197e-06	2.0197e-06
5014.5	0.0660209	0.0660209		153.05	1.87715e-06	1.87715e-06		171.16	2.62546e-06	2.62546e-06		158.47	2.08372e-06	2.08372e-06
				153.7	1.90117e-06	1.90117e-06		171.38	2.6356e-06	2.6356e-06		158.53	2.08609e-06	2.08609e-06
				153.94	1.91009e-06	1.91009e-06		174.55	2.78457e-06	2.78457e-06		161.02	2.18594e-06	2.18594e-06
				154.03	1.91344e-06	1.91344e-06		174.55	2.78457e-06	2.78457e-06		161.99	2.22568e-06	2.22568e-06
				154.85	1.94416e-06	1.94416e-06		174.55	2.78457e-06	2.78457e-06		164.24	2.31972e-06	2.31972e-06
				154.96	1.94831e-06	1.94831e-06		175.42	2.82642e-06	2.82642e-06		165.96	2.39336e-06	2.39336e-06
				155.29	1.96078e-06	1.96078e-06		176.26	2.86721e-06	2.86721e-06		166.4	2.41245e-06	2.41245e-06
				156.58	2.01005e-06	2.01005e-06		176.6	2.88384e-06	2.88384e-06		169.01	2.52776e-06	2.52776e-06
				159.1	2.10867e-06	2.10867e-06		177.36	2.92123e-06	2.92123e-06		172.52	2.68854e-06	2.68854e-06
				159.1	2.10867e-06	2.10867e-06		179.01	3.00352e-06	3.00352e-06		173.23	2.72187e-06	2.72187e-06
				159.77	2.13543e-06	2.13543e-06		180.69	3.08888e-06	3.08888e-06		173.69	2.74361e-06	2.74361e-06
				160.93	2.18228e-06	2.18228e-06		182.68	3.19206e-06	3.19206e-06		174.03	2.75976e-06	2.75976e-06
				161.25	2.19532e-06	2.19532e-06		183.58	3.23948e-06	3.23948e-06		174.23	2.76928e-06	2.76928e-06
				161.75	2.2158e-06	2.2158e-06		183.99	3.26123e-06	3.26123e-06		174.55	2.78457e-06	2.78457e-06
				162.51	2.24719e-06	2.24719e-06		183.99	3.26123e-06	3.26123e-06		174.55	2.78457e-06	2.78457e-06
				163.87	2.30408e-06	2.30408e-06		187.08	3.42831e-06	3.42831e-06		175.9	2.84968e-06	2.84968e-06
				164.56	2.3333e-06	2.3333e-06		188.48	3.50586e-06	3.50586e-06		178.59	2.98243e-06	2.98243e-06
				167.05	2.44083e-06	2.44083e-06		189.25	3.549e-06	3.549e-06		179.1	3.00805e-06	3.00805e-06
				168.11	2.48759e-06	2.48759e-06		192.16	3.71525e-06	3.71525e-06		179.27	3.01663e-06	3.01663e-06
				170.23	2.5829e-06	2.5829e-06		192.61	3.74141e-06	3.74141e-06		179.27	3.01663e-06	3.01663e-06
				170.46	2.59338e-06	2.59338e-06		192.79	3.75191e-06	3.75191e-06		181.41	3.12595e-06	3.12595e-06
				170.61	2.60023e-06	2.60023e-06		192.97	3.76243e-06	3.76243e-06		181.41	3.12595e-06	3.12595e-06
				171.56	2.64391e-06	2.64391e-06		195.03	3.88421e-06	3.88421e-06		181.61	3.1363e-06	3.1363e-06
				171.82	2.65595e-06	2.65595e-06		195.71	3.92498e-06	3.92498e-06		184.31	3.27827e-06	3.27827e-06
				175.95	2.85211e-06	2.85211e-06		196.44	3.96907e-06	3.96907e-06		188.16	3.48803e-06	3.48803e-06
				176.64	2.8858e-06	2.8858e-06		196.88	3.9958e-06	3.9958e-06		189.85	3.58286e-06	3.58286e-06
				177.29	2.91777e-06	2.91777e-06		198.38	4.08782e-06	4.08782e-06		189.91	3.58626e-06	3.58626e-06
				179.24	3.01511e-06	3.01511e-06		202.12	4.32341e-06	4.32341e-06		190.04	3.59363e-06	3.59363e-06
				179.27	3.01663e-06	3.01663e-06		204.17	4.4563e-06	4.4563e-06		190.04	3.59363e-06	3.59363e-06
				180	3.05363e-06	3.05363e-06		204.65	4.4878e-06	4.4878e-06		190.22	3.60385e-06	3.60385e-06
				181.02	3.10583e-06	3.10583e-06		206.45	4.60727e-06	4.60727e-06		190.47	3.61808e-06	3.61808e-06
				181.16	3.11305e-06	3.11305e-06		207.04	4.64688e-06	4.64688e-06		190.76	3.63463e-06	3.63463e-06
				181.16	3.11305e-06	3.11305e-06		208.23	4.72747e-06	4.72747e-06		191.94	3.7025e-06	3.7025e-06
				181.28	3.11924e-06	3.11924e-06		209.2	4.79384e-06	4.79384e-06		192.97	3.76243e-06	3.76243e-06
				183.04	3.21097e-06	3.21097e-06		209.31	4.80141e-06	4.80141e-06		193.92	3.81827e-06	3.81827e-06
				183.46	3.23313e-06	3.23313e-06		209.78	4.83382e-06	4.83382e-06		195.68	3.92318e-06	3.92318e-06
				183.99	3.26123e-06	3.26123e-06		211.17	4.93055e-06	4.93055e-06		196.94	3.99945e-06	3.99945e-06
				184.67	3.29752e-06	3.29752e-06		213.31	5.08197e-06	5.08197e-06		197.8	4.05208e-06	4.05208e-06
				186.06	3.37254e-06	3.37254e-06		214.53	5.16967e-06	5.16967e-06		198.44	4.09154e-06	4.09154e-06
				192.93	3.76009e-06	3.76009e-06		214.69	5.18124e-06	5.18124e-06		199.65	4.16684e-06	4.16684e-06
				194.45	3.84966e-06	3.84966e-06		215.75	5.25837e-06	5.25837e-06		202.22	4.32983e-06	4.32983e-06
				194.7	3.86453e-06	3.86453e-06		217.7	5.40224e-06	5.40224e-06		202.4	4.3414e-06	4.3414e-06
				197.91	4.05884e-06	4.05884e-06		217.7	5.40224e-06	5.40224e-06		202.59	4.35364e-06	4.35364e-06
				200	4.18879e-06	4.18879e-06		217.7	5.40224e-06	5.40224e-06		203.34	4.40217e-06	4.40217e-06
				201.74	4.29907e-06	4.29907e-06		218.97	5.49734e-06	5.49734e-06		206.35	4.60057e-06	4.60057e-06
				203.8	4.43212e-06	4.43212e-06		219.2	5.51468e-06	5.51468e-06		207.09	4.65025e-06	4.65025e-06
				204.65	4.4878e-06	4.4878e-06		220.08	5.58136e-06	5.58136e-06		207.54	4.68063e-06	4.68063e-06
				206.95	4.64082e-06	4.64082e-06		220.77	5.63403e-06	5.63403e-06		209.2	4.79384e-06	4.79384e-06
				208.56	4.74998e-06	4.74998e-06		221.8	5.71325e-06	5.71325e-06		209.78	4.83382e-06	4.83382e-06
				208.92	4.77462e-06	4.77462e-06		225.34	5.9912e-06	5.9912e-06		209.78	4.83382e-06	4.83382e-06
				208.97	4.77805e-06	4.77805e-06		228.18	6.22059e-06	6.22059e-06		209.91	4.84282e-06	4.84282e-06
				210.04	4.85182e-06	4.85182e-06		229.03	6.29036e-06	6.29036e-06		210.21	4.86361e-06	4.86361e-06
				210.37	4.87472e-06	4.87472e-06		230	6.37063e-06	6.37063e-06		210.25	4.86639e-06	4.86639e-06
				211.53	4.95581e-06	4.95581e-06		232.73	6.60018e-06	6.60018e-06		212.64	5.03424e-06	5.03424e-06
				212	4.98892e-06	4.98892e-06		233.54	6.66933e-06	6.66933e-06		213.2	5.07411e-06	5.07411e-06
				216.31	5.29942e-06	5.29942e-06		234.14	6.72087e-06	6.72087e-06		215.42	5.23428e-06	5.23428e-06
				216.48	5.31193e-06	5.31193e-06		234.85	6.7822e-06	6.7822e-06		215.89	5.26861e-06	5.26861e-06
				217.4	5.37994e-06	5.37994e-06		235.6	6.84738e-06	6.84738e-06		217.16	5.36214e-06	5.36214e-06
				217.63	5.39703e-06	5.39703e-06		238.09	7.06679e-06	7.06679e-06		218.16	5.43656e-06	5.43656e-06
				217.72	5.40373e-06	5.40373e-06		238.28	7.08372e-06	7.08372e-06		219.29	5.52147e-06	5.52147e-06
				218.34	5.45003e-06	5.45003e-06		239.65	7.20661e-06	7.20661e-06		221.98	5.72717e-06	5.72717e-06
				218.66	5.47402e-06	5.47402e-06		239.89	7.22828e-06	7.22828e-06		222.61	5.77607e-06	5.77607e-06
				218.97	5.49734e-06	5.49734e-06		240	7.23823e-06	7.23823e-06		225.34	5.9912e-06	5.9912e-06
				220	5.57528e-06	5.57528e-06		240.07	7.24456e-06	7.24456e-06		225.34	5.9912e-06	5.9912e-06
				220.52	5.61491e-06	5.61491e-06		240.46	7.27993e-06	7.27993e-06		226.39	6.07534e-06	6.07534e-06
				221.53	5.69241e-06	5.69241e-06		240.65	7.2972e-06	7.2972e-06		227.22	6.1424e-06	6.1424e-06
				225.94	6.03918e-06	6.03918e-06		240.81	7.31176e-06	7.31176e-06		228.77	6.26896e-06	6.26896e-06
				225.94	6.03918e-06	6.03918e-06		241.13	7.34095e-06	7.34095e-06		229.2	6.30438e-06	6.30438e-06
				227.43	6.15945e-06	6.15945e-06		242.51	7.46771e-06	7.46771e-06		232.42	6.57384e-06	6.57384e-06
				227.43	6.15945e-06	6.15945e-06		244.98	7.69822e-06	7.69822e-06		232.73	6.60018e-06	6.60018e-06
				228.18	6.22059e-06	6.22059e-06		246.42	7.83477e-06	7.83477e-06		233.61	6.67533e-06	6.67533e-06
				228.41	6.23942e-06	6.23942e-06		249.09	8.09222e-06	8.09222e-06		235.65	6.85174e-06	6.85174e-06
				229.45	6.32503e-06	6.32503e-06		249.24	8.10684e-06	8.10684e-06		235.67	6.85349e-06	6.85349e-06
				230	6.37063e-06	6.37063e-06		250.85	8.26496e-06	8.26496e-06		236.31	6.90947e-06	6.90947e-06
				232.04	6.54165e-06	6.54165e-06		250.89	8.26892e-06	8.26892e-06		236.67	6.9411e-06	6.9411e-06
				232.07	6.54419e-06	6.54419e-06		251.44	8.32342e-06	8.32342e-06		237.33	6.99933e-06	6.99933e-06
				232.16	6.5518e-06	6.5518e-06		252	8.37916e-06	8.37916e-06		240	7.23823e-06	7.23823e-06
				233.87	6.69765e-06	6.69765e-06		253.15	8.49439e-06	8.49439e-06		240.88	7.31814e-06	7.31814e-06
				235.03	6.7978e-06	6.7978e-06		253.61	8.54078e-06	8.54078e-06		241.8	7.40231e-06	7.40231e-06
				236.47	6.92352e-06	6.92352e-06		255.53	8.73623e-06	8.73623e-06		242.05	7.4253e-06	7.4253e-06
				238.6	7.1123e-06	7.1123e-06		256.37	8.82267e-06	8.82267e-06		245.36	7.7341e-06	7.7341e-06
				240.35	7.26994e-06	7.26994e-06		257.78	8.96905e-06	8.96905e-06		246.04	7.79858e-06	7.79858e-06
				243.19	7.53071e-06	7.53071e-06		260.12	9.21552e-06	9.21552e-06		246.85	7.87586e-06	7.87586e-06
				243.94	7.6006e-06	7.6006e-06		262	9.41678e-06	9.41678e-06		247.97	7.98355e-06	7.98355e-06
				246.94	7.88448e-06	7.88448e-06		265.74	9.82583e-06	9.82583e-06		248.49	8.03388e-06	8.03388e-06
				249.66	8.1479e-06	8.1479e-06		266.11	9.86693e-06	9.86693e-06		248.77	8.06107e-06	8.06107e-06
				249.82	8.16357e-06	8.16357e-06		266.62	9.92377e-06	9.92377e-06		248.85	8.06885e-06	8.06885e-06
				250	8.18123e-06	8.18123e-06		266.62	9.92377e-06	9.92377e-06		249.42	8.12442e-06	8.12442e-06
				250.73	8.25311e-06	8.25311e-06		268.26	1.0108e-05	1.0108e-05		249.77	8.15867e-06	8.15867e-06
				253.66	8.54584e-06	8.54584e-06		269.68	1.02694e-05	1.02694e-05		250.04	8.18516e-06	8.18516e-06
				255.57	8.74034e-06	8.74034e-06		270	1.0306e-05	1.0306e-05		251.22	8.30159e-06	8.30159e-06
				255.57	8.74034e-06	8.74034e-06		271.13	1.04359e-05	1.04359e-05		251.3	8.30952e-06	8.30952e-06
				256.83	8.87025e-06	8.87025e-06		272.16	1.05553e-05	1.05553e-05		253.18	8.49741e-06	8.49741e-06
				260	9.20277e-06	9.20277e-06		272.9	1.06417e-05	1.06417e-05		253.88	8.56809e-06	8.56809e-06
				260	9.20277e-06	9.20277e-06		273.77	1.07438e-05	1.07438e-05		256.07	8.79174e-06	8.79174e-06
				260	9.20277e-06	9.20277e-06		274.17	1.07909e-05	1.07909e-05		261.01	9.31044e-06	9.31044e-06
				262.03	9.42002e-06	9.42002e-06		274.8	1.08655e-05	1.08655e-05		262.51	9.47188e-06	9.47188e-06
				262.61	9.48271e-06	9.48271e-06		275.81	1.09857e-05	1.09857e-05		264.48	9.68673e-06	9.68673e-06
				266.64	9.92601e-06	9.92601e-06		277.04	1.11334e-05	1.11334e-05		266.69	9.93159e-06	9.93159e-06
				267.03	9.96962e-06	9.96962e-06		277.81	1.12264e-05	1.12264e-05		268.69	1.01567e-05	1.01567e-05
				267.74	1.00494e-05	1.00494e-05		281.18	1.164e-05	1.164e-05		268.76	1.01647e-05	1.01647e-05
				268.26	1.0108e-05	1.0108e-05		281.9	1.17296e-05	1.17296e-05		269.32	1.02283e-05	1.02283e-05
				268.27	1.01092e-05	1.01092e-05		285.63	1.22014e-05	1.22014e-05		275.96	1.10037e-05	1.10037e-05
				270	1.0306e-05	1.0306e-05		286.18	1.2272e-05	1.2272e-05		276.43	1.106e-05	1.106e-05
				270	1.0306e-05	1.0306e-05		287.6	1.24556e-05	1.24556e-05		277.01	1.11297e-05	1.11297e-05
				272.38	1.05809e-05	1.05809e-05		287.99	1.25064e-05	1.25064e-05		277.64	1.12058e-05	1.12058e-05
				272.65	1.06124e-05	1.06124e-05		288.96	1.26332e-05	1.26332e-05		284.89	1.21068e-05	1.21068e-05
				275.82	1.09869e-05	1.09869e-05		289.97	1.27661e-05	1.27661e-05		286.47	1.23094e-05	1.23094e-05
				276.72	1.10948e-05	1.10948e-05		290.11	1.27846e-05	1.27846e-05		287.61	1.24569e-05	1.24569e-05
				281.95	1.17359e-05	1.17359e-05		290.75	1.28694e-05	1.28694e-05		287.86	1.24894e-05	1.24894e-05
				284.98	1.21183e-05	1.21183e-05		290.91	1.28906e-05	1.28906e-05		288.23	1.25377e-05	1.25377e-05
				286.9	1.23649e-05	1.23649e-05		291.29	1.29412e-05	1.29412e-05		289.34	1.26831e-05	1.26831e-05
				287.85	1.24881e-05	1.24881e-05		292.18	1.30602e-05	1.30602e-05		290.14	1.27886e-05	1.27886e-05
				288.22	1.25363e-05	1.25363e-05		292.22	1.30656e-05	1.30656e-05		290.68	1.28601e-05	1.28601e-05
				289.99	1.27687e-05	1.27687e-05		292.45	1.30964e-05	1.30964e-05		292.25	1.30696e-05	1.30696e-05
				290	1.27701e-05	1.27701e-05		295.12	1.34584e-05	1.34584e-05		293.58	1.32488e-05	1.32488e-05
				290	1.27701e-05	1.27701e-05		296.43	1.36385e-05	1.36385e-05		294.85	1.34215e-05	1.34215e-05
				290.32	1.28124e-05	1.28124e-05		296.6	1.36619e-05	1.36619e-05		297.37	1.37686e-05	1.37686e-05
				291.53	1.29732e-05	1.29732e-05		300	1.41372e-05	1.41372e-05		297.74	1.38201e-05	1.38201e-05
				291.71	1.29973e-05	1.29973e-05		300	1.41372e-05	1.41372e-05		298.22	1.3887e-05	1.3887e-05
				292.65	1.31233e-05	1.31233e-05		301.85	1.44003e-05	1.44003e-05		299.39	1.40511e-05	1.40511e-05
				292.97	1.31664e-05	1.31664e-05		302.05	1.4429e-05	1.4429e-05		299.57	1.40765e-05	1.40765e-05
				293.6	1.32516e-05	1.32516e-05		302.44	1.44849e-05	1.44849e-05		300.47	1.42037e-05	1.42037e-05
				295.51	1.35119e-05	1.35119e-05		304.1	1.47247e-05	1.47247e-05		301.72	1.43817e-05	1.43817e-05
				297.51	1.37881e-05	1.37881e-05		310.81	1.57211e-05	1.57211e-05		303.45	1.46305e-05	1.46305e-05
				297.99	1.38549e-05	1.38549e-05		311.86	1.5881e-05	1.5881e-05		304.41	1.47698e-05	1.47698e-05
				300	1.41372e-05	1.41372e-05		313.04	1.60619e-05	1.60619e-05		304.43	1.47727e-05	1.47727e-05
				301.93	1.44118e-05	1.44118e-05		313.1	1.60712e-05	1.60712e-05		304.7	1.48121e-05	1.48121e-05
				302.68	1.45194e-05	1.45194e-05		313.32	1.61051e-05	1.61051e-05		305.99	1.5001e-05	1.5001e-05
				304.57	1.47931e-05	1.47931e-05		316.15	1.65454e-05	1.65454e-05		306.1	1.50172e-05	1.50172e-05
				304.78	1.48237e-05	1.48237e-05		316.17	1.65486e-05	1.65486e-05		306.48	1.50732e-05	1.50732e-05
				313.32	1.61051e-05	1.61051e-05		318.07	1.68487e-05	1.68487e-05		307.17	1.51752e-05	1.51752e-05
				313.59	1.61468e-05	1.61468e-05		319.04	1.70033e-05	1.70033e-05		310	1.55985e-05	1.55985e-05
				316.66	1.66256e-05	1.66256e-05		320	1.71573e-05	1.71573e-05		310	1.55985e-05	1.55985e-05
				316.68	1.66288e-05	1.66288e-05		320	1.71573e-05	1.71573e-05		315.11	1.63827e-05	1.63827e-05
				317.16	1.67045e-05	1.67045e-05		321.31	1.73689e-05	1.73689e-05		315.15	1.63889e-05	1.63889e-05
				318.87	1.69762e-05	1.69762e-05		321.51	1.74013e-05	1.74013e-05		315.26	1.64061e-05	1.64061e-05
				319.5	1.7077e-05	1.7077e-05		321.51	1.74013e-05	1.74013e-05		318.65	1.69411e-05	1.69411e-05
				320	1.71573e-05	1.71573e-05		321.74	1.74387e-05	1.74387e-05		318.99	1.69953e-05	1.69953e-05
				321.38	1.73802e-05	1.73802e-05		322.24	1.75201e-05	1.75201e-05		321.42	1.73867e-05	1.73867e-05
				325.09	1.79891e-05	1.79891e-05		325.36	1.8034e-05	1.8034e-05		321.96	1.74745e-05	1.74745e-05
				325.57	1.80689e-05	1.80689e-05		325.84	1.81139e-05	1.81139e-05		323.22	1.76804e-05	1.76804e-05
				326.86	1.82845e-05	1.82845e-05		326.19	1.81723e-05	1.81723e-05		323.38	1.77067e-05	1.77067e-05
				327.47	1.83871e-05	1.83871e-05		326.81	1.82761e-05	1.82761e-05		323.38	1.77067e-05	1.77067e-05
				327.67	1.84208e-05	1.84208e-05		328.31	1.8529e-05	1.8529e-05		323.51	1.77281e-05	1.77281e-05
				329.02	1.86494e-05	1.86494e-05		329.28	1.86937e-05	1.86937e-05		325.01	1.79758e-05	1.79758e-05
				329.11	1.86647e-05	1.86647e-05		331.93	1.91486e-05	1.91486e-05		325.01	1.79758e-05	1.79758e-05
				329.16	1.86732e-05	1.86732e-05		333.37	1.93989e-05	1.93989e-05		326.35	1.81991e-05	1.81991e-05
				330.21	1.88525e-05	1.88525e-05		333.51	1.94234e-05	1.94234e-05		326.65	1.82493e-05	1.82493e-05
				330.7	1.89366e-05	1.89366e-05		333.61	1.94409e-05	1.94409e-05		328.63	1.85832e-05	1.85832e-05
				333.16	1.93623e-05	1.93623e-05		333.62	1.94426e-05	1.94426e-05		329.53	1.87363e-05	1.87363e-05
				335.83	1.98316e-05	1.98316e-05		334.12	1.95302e-05	1.95302e-05		331.2	1.90226e-05	1.90226e-05
				337.45	2.012e-05	2.012e-05		338.33	2.02778e-05	2.02778e-05		331.68	1.91054e-05	1.91054e-05
				337.7	2.01647e-05	2.01647e-05		338.55	2.03174e-05	2.03174e-05		331.68	1.91054e-05	1.91054e-05
				338.93	2.03858e-05	2.03858e-05		339.02	2.04021e-05	2.04021e-05		332.75	1.92909e-05	1.92909e-05
				339.26	2.04454e-05	2.04454e-05		340	2.05795e-05	2.05795e-05		334.23	1.95495e-05	1.95495e-05
				341.03	2.07671e-05	2.07671e-05		340.28	2.06304e-05	2.06304e-05		334.47	1.95916e-05	1.95916e-05
				343.01	2.11309e-05	2.11309e-05		341.02	2.07653e-05	2.07653e-05		334.92	1.96708e-05	1.96708e-05
				343.48	2.12179e-05	2.12179e-05		343.15	2.11568e-05	2.11568e-05		335.44	1.97626e-05	1.97626e-05
				344.37	2.13833e-05	2.13833e-05		344.21	2.13535e-05	2.13535e-05		337.45	2.012e-05	2.012e-05
				345.3	2.1557e-05	2.1557e-05		345.08	2.15158e-05	2.15158e-05		339.04	2.04057e-05	2.04057e-05
				346.15	2.17166e-05	2.17166e-05		345.79	2.16489e-05	2.16489e-05		340.12	2.06013e-05	2.06013e-05
				347.44	2.19603e-05	2.19603e-05		346.65	2.18108e-05	2.18108e-05		340.31	2.06359e-05	2.06359e-05
				347.68	2.20058e-05	2.20058e-05		348.2	2.21047e-05	2.21047e-05		341.4	2.08348e-05	2.08348e-05
				347.8	2.20286e-05	2.20286e-05		349.59	2.23705e-05	2.23705e-05		342.51	2.10387e-05	2.10387e-05
				349.27	2.23091e-05	2.23091e-05		350	2.24493e-05	2.24493e-05		342.6	2.10553e-05	2.10553e-05
				351.26	2.26926e-05	2.26926e-05		350	2.24493e-05	2.24493e-05		346.65	2.18108e-05	2.18108e-05
				351.97	2.28305e-05	2.28305e-05		350.13	2.24743e-05	2.24743e-05		347.09	2.1894e-05	2.1894e-05
				352.83	2.29983e-05	2.29983e-05		353.91	2.32101e-05	2.32101e-05		347.25	2.19243e-05	2.19243e-05
				353.91	2.32101e-05	2.32101e-05		357.47	2.39176e-05	2.39176e-05		348.51	2.21638e-05	2.21638e-05
				355.48	2.35204e-05	2.35204e-05		360	2.4429e-05	2.4429e-05		348.55	2.21714e-05	2.21714e-05
				356.92	2.38074e-05	2.38074e-05		362.38	2.49167e-05	2.49167e-05		348.7	2.22001e-05	2.22001e-05
				357.02	2.38274e-05	2.38274e-05		363.35	2.51174e-05	2.51174e-05		349.09	2.22746e-05	2.22746e-05
				357.21	2.38654e-05	2.38654e-05		363.51	2.51506e-05	2.51506e-05		352.24	2.28831e-05	2.28831e-05
				357.21	2.38654e-05	2.38654e-05		363.64	2.51776e-05	2.51776e-05		353.19	2.30687e-05	2.30687e-05
				358.52	2.4129e-05	2.4129e-05		365.12	2.54862e-05	2.54862e-05		353.81	2.31904e-05	2.31904e-05
				358.73	2.41714e-05	2.41714e-05		366.9	2.58608e-05	2.58608e-05		353.91	2.32101e-05	2.32101e-05
				358.84	2.41936e-05	2.41936e-05		368.01	2.60962e-05	2.60962e-05		354.04	2.32357e-05	2.32357e-05
				360	2.4429e-05	2.4429e-05		368.03	2.61005e-05	2.61005e-05		356.25	2.36735e-05	2.36735e-05
				362.6	2.49622e-05	2.49622e-05		370.42	2.66123e-05	2.66123e-05		356.98	2.38194e-05	2.38194e-05
				367.31	2.59476e-05	2.59476e-05		371.11	2.67613e-05	2.67613e-05		357.24	2.38715e-05	2.38715e-05
				367.9	2.60728e-05	2.60728e-05		371.34	2.6811e-05	2.6811e-05		357.84	2.39919e-05	2.39919e-05
				370.06	2.65348e-05	2.65348e-05		373.05	2.71831e-05	2.71831e-05		357.84	2.39919e-05	2.39919e-05
				370.48	2.66252e-05	2.66252e-05		374.63	2.753e-05	2.753e-05		359.75	2.43782e-05	2.43782e-05
				370.51	2.66317e-05	2.66317e-05		376.77	2.80045e-05	2.80045e-05		361.67	2.47706e-05	2.47706e-05
				372.13	2.69825e-05	2.69825e-05		378.34	2.8356e-05	2.8356e-05		362.95	2.50345e-05	2.50345e-05
				373.72	2.73299e-05	2.73299e-05		380	2.87309e-05	2.87309e-05		366.41	2.57573e-05	2.57573e-05
				374.12	2.74177e-05	2.74177e-05		380.56	2.88581e-05	2.88581e-05		366.7	2.58185e-05	2.58185e-05
				374.49	2.74992e-05	2.74992e-05		381.21	2.90062e-05	2.90062e-05		366.79	2.58375e-05	2.58375e-05
				375.02	2.76161e-05	2.76161e-05		383.03	2.94237e-05	2.94237e-05		366.88	2.58566e-05	2.58566e-05
				375.45	2.77112e-05	2.77112e-05		383.51	2.95344e-05	2.95344e-05		369.49	2.64123e-05	2.64123e-05
				375.47	2.77156e-05	2.77156e-05		383.73	2.95853e-05	2.95853e-05		371.28	2.67981e-05	2.67981e-05
				376.64	2.79755e-05	2.79755e-05		384.38	2.97359e-05	2.97359e-05		371.28	2.67981e-05	2.67981e-05
				378.17	2.83178e-05	2.83178e-05		385	2.988e-05	2.988e-05		371.72	2.68934e-05	2.68934e-05
				379.54	2.86267e-05	2.86267e-05		385.77	3.00597e-05	3.00597e-05		373.36	2.7251e-05	2.7251e-05
				379.58	2.86358e-05	2.86358e-05		387.5	3.04659e-05	3.04659e-05		373.55	2.72926e-05	2.72926e-05
				379.77	2.86788e-05	2.86788e-05		388.63	3.07332e-05	3.07332e-05		377.06	2.80692e-05	2.80692e-05
				381.03	2.89652e-05	2.89652e-05		390.3	3.11311e-05	3.11311e-05		377.06	2.80692e-05	2.80692e-05
				381.23	2.90108e-05	2.90108e-05		391.27	3.13638e-05	3.13638e-05		378.37	2.83628e-05	2.83628e-05
				381.48	2.90679e-05	2.90679e-05		392.79	3.17307e-05	3.17307e-05		378.62	2.8419e-05	2.8419e-05
				383.07	2.94329e-05	2.94329e-05		394.54	3.21567e-05	3.21567e-05		379.47	2.86109e-05	2.86109e-05
				383.19	2.94606e-05	2.94606e-05		395.42	3.23724e-05	3.23724e-05		380	2.87309e-05	2.87309e-05
				385.38	2.99686e-05	2.99686e-05		396.05	3.25273e-05	3.25273e-05		380	2.87309e-05	2.87309e-05
				385.67	3.00363e-05	3.00363e-05		396.99	3.27595e-05	3.27595e-05		382.76	2.93615e-05	2.93615e-05
				388.66	3.07403e-05	3.07403e-05		398.79	3.32071e-05	3.32071e-05		384	2.96478e-05	2.96478e-05
				388.68	3.07451e-05	3.07451e-05		399.69	3.34325e-05	3.34325e-05		384.38	2.97359e-05	2.97359e-05
				390.22	3.11119e-05	3.11119e-05		403.1	3.42955e-05	3.42955e-05		385.54	3.00059e-05	3.00059e-05
				391.35	3.1383e-05	3.1383e-05		403.42	3.43772e-05	3.43772e-05		385.57	3.00129e-05	3.00129e-05
				397.48	3.2881e-05	3.2881e-05		403.78	3.44693e-05	3.44693e-05		387.26	3.04093e-05	3.04093e-05
				399.33	3.33422e-05	3.33422e-05		406.41	3.51473e-05	3.51473e-05		388.38	3.06739e-05	3.06739e-05
				400.14	3.35455e-05	3.35455e-05		407.01	3.53032e-05	3.53032e-05		388.63	3.07332e-05	3.07332e-05
				400.55	3.36487e-05	3.36487e-05		407.85	3.55222e-05	3.55222e-05		390	3.10594e-05	3.10594e-05
				403.85	3.44873e-05	3.44873e-05		409.21	3.58788e-05	3.58788e-05		390.56	3.11933e-05	3.11933e-05
				404.15	3.45642e-05	3.45642e-05		409.21	3.58788e-05	3.58788e-05		390.73	3.12341e-05	3.12341e-05
				407.15	3.53396e-05	3.53396e-05		411.2	3.64047e-05	3.64047e-05		391.56	3.14336e-05	3.14336e-05
				407.27	3.53709e-05	3.53709e-05		414.51	3.7291e-05	3.7291e-05		393.75	3.19639e-05	3.19639e-05
				407.27	3.53709e-05	3.53709e-05		418.43	3.8359e-05	3.8359e-05		394.02	3.20297e-05	3.20297e-05
				408.48	3.56871e-05	3.56871e-05		419.11	3.85463e-05	3.85463e-05		394.53	3.21543e-05	3.21543e-05
				409.56	3.59709e-05	3.59709e-05		420.03	3.88007e-05	3.88007e-05		396.67	3.26803e-05	3.26803e-05
				410	3.6087e-05	3.6087e-05		422.01	3.9352e-05	3.9352e-05		396.99	3.27595e-05	3.27595e-05
				410	3.6087e-05	3.6087e-05		423.17	3.96774e-05	3.96774e-05		399.78	3.34551e-05	3.34551e-05
				413.98	3.71481e-05	3.71481e-05		425.98	4.04731e-05	4.04731e-05		399.98	3.35053e-05	3.35053e-05
				416.22	3.77544e-05	3.77544e-05		426.12	4.0513e-05	4.0513e-05		400.04	3.35204e-05	3.35204e-05
				419.76	3.87259e-05	3.87259e-05		427.91	4.10257e-05	4.10257e-05		400.23	3.35682e-05	3.35682e-05
				421.47	3.92011e-05	3.92011e-05		428.59	4.12216e-05	4.12216e-05		400.27	3.35782e-05	3.35782e-05
				421.54	3.92207e-05	3.92207e-05		428.78	4.12764e-05	4.12764e-05		400.62	3.36664e-05	3.36664e-05
				423.27	3.97055e-05	3.97055e-05		430	4.16298e-05	4.16298e-05		400.94	3.37471e-05	3.37471e-05
				423.55	3.97844e-05	3.97844e-05		430	4.16298e-05	4.16298e-05		402.1	3.40409e-05	3.40409e-05
				423.57	3.979e-05	3.979e-05		430.05	4.16443e-05	4.16443e-05		402.73	3.42011e-05	3.42011e-05
				424.62	4.00867e-05	4.00867e-05		430.97	4.19121e-05	4.19121e-05		403.31	3.43491e-05	3.43491e-05
				431.24	4.1991e-05	4.1991e-05		431	4.19209e-05	4.19209e-05		403.71	3.44514e-05	3.44514e-05
				432.9	4.24777e-05	4.24777e-05		433.19	4.25632e-05	4.25632e-05		406.02	3.50462e-05	3.50462e-05
				433.83	4.27521e-05	4.27521e-05		434.65	4.2995e-05	4.2995e-05		406.03	3.50488e-05	3.50488e-05
				435.78	4.33312e-05	4.33312e-05		434.96	4.3087e-05	4.3087e-05		410.05	3.61002e-05	3.61002e-05
				439.97	4.45931e-05	4.45931e-05		435.06	4.31168e-05	4.31168e-05		411.26	3.64207e-05	3.64207e-05
				441.17	4.4959e-05	4.4959e-05		435.31	4.31911e-05	4.31911e-05		412.65	3.67912e-05	3.67912e-05
				443.74	4.57493e-05	4.57493e-05		436.34	4.34984e-05	4.34984e-05		413.03	3.6893e-05	3.6893e-05
				443.94	4.58112e-05	4.58112e-05		436.39	4.35134e-05	4.35134e-05		413.61	3.70486e-05	3.70486e-05
				445.04	4.61526e-05	4.61526e-05		436.86	4.36541e-05	4.36541e-05		415.3	3.75046e-05	3.75046e-05
				447.66	4.69725e-05	4.69725e-05		437.36	4.38042e-05	4.38042e-05		415.68	3.76076e-05	3.76076e-05
				447.73	4.69945e-05	4.69945e-05		437.92	4.39727e-05	4.39727e-05		417.49	3.8101e-05	3.8101e-05
				448.14	4.71237e-05	4.71237e-05		439.15	4.43442e-05	4.43442e-05		418.99	3.85132e-05	3.85132e-05
				450.02	4.77193e-05	4.77193e-05		439.85	4.45566e-05	4.45566e-05		419.04	3.8527e-05	3.8527e-05
				450.34	4.78212e-05	4.78212e-05		439.89	4.45688e-05	4.45688e-05		423.61	3.98013e-05	3.98013e-05
				450.68	4.79296e-05	4.79296e-05		440	4.46022e-05	4.46022e-05		423.89	3.98803e-05	3.98803e-05
				454.69	4.92204e-05	4.92204e-05		440	4.46022e-05	4.46022e-05		424.87	4.01575e-05	4.01575e-05
				454.92	4.92951e-05	4.92951e-05		443.1	4.55516e-05	4.55516e-05		425.69	4.03905e-05	4.03905e-05
				455.02	4.93276e-05	4.93276e-05		443.85	4.57833e-05	4.57833e-05		427.06	4.07817e-05	4.07817e-05
				455.9	4.96144e-05	4.96144e-05		445.66	4.63457e-05	4.63457e-05		429.41	4.14586e-05	4.14586e-05
				456.5	4.98105e-05	4.98105e-05		448.38	4.71995e-05	4.71995e-05		430.05	4.16443e-05	4.16443e-05
				456.88	4.9935e-05	4.9935e-05		448.52	4.72437e-05	4.72437e-05		430.18	4.16821e-05	4.16821e-05
				457.65	5.01879e-05	5.01879e-05		449.97	4.77034e-05	4.77034e-05		430.7	4.18334e-05	4.18334e-05
				458.61	5.05044e-05	5.05044e-05		452.28	4.84419e-05	4.84419e-05		433.89	4.27698e-05	4.27698e-05
				459.57	5.08222e-05	5.08222e-05		452.34	4.84611e-05	4.84611e-05		434.87	4.30603e-05	4.30603e-05
				460.2	5.10315e-05	5.10315e-05		453.39	4.87994e-05	4.87994e-05		435.39	4.32149e-05	4.32149e-05
				463.63	5.21811e-05	5.21811e-05		453.68	4.88931e-05	4.88931e-05		435.39	4.32149e-05	4.32149e-05
				464.02	5.23129e-05	5.23129e-05		454.72	4.92301e-05	4.92301e-05		437.35	4.38012e-05	4.38012e-05
				466.63	5.32006e-05	5.32006e-05		454.95	4.93048e-05	4.93048e-05		437.7	4.39064e-05	4.39064e-05
				471.59	5.49152e-05	5.49152e-05		457.96	5.029e-05	5.029e-05		438.13	4.4036e-05	4.4036e-05
				473.04	5.54233e-05	5.54233e-05		458	5.03031e-05	5.03031e-05		440	4.46022e-05	4.46022e-05
				476.9	5.67911e-05	5.67911e-05		460	5.0965e-05	5.0965e-05		441.37	4.50202e-05	4.50202e-05
				477.58	5.70344e-05	5.70344e-05		461.8	5.15656e-05	5.15656e-05		441.58	4.50845e-05	4.50845e-05
				478.16	5.72425e-05	5.72425e-05		461.97	5.16226e-05	5.16226e-05		441.99	4.52102e-05	4.52102e-05
				478.95	5.75267e-05	5.75267e-05		463.17	5.20259e-05	5.20259e-05		443.77	4.57586e-05	4.57586e-05
				479.31	5.76565e-05	5.76565e-05		465.43	5.27912e-05	5.27912e-05		444.15	4.58762e-05	4.58762e-05
				480.4	5.80507e-05	5.80507e-05		469.06	5.40361e-05	5.40361e-05		445.58	4.63208e-05	4.63208e-05
				483.35	5.91267e-05	5.91267e-05		469.08	5.4043e-05	5.4043e-05		446.42	4.65832e-05	4.65832e-05
				483.37	5.91341e-05	5.91341e-05		469.58	5.4216e-05	5.4216e-05		447.53	4.69316e-05	4.69316e-05
				484.45	5.95313e-05	5.95313e-05		469.88	5.432e-05	5.432e-05		450.09	4.77416e-05	4.77416e-05
				485.92	6.00749e-05	6.00749e-05		470.94	5.46884e-05	5.46884e-05		450.23	4.77861e-05	4.77861e-05
				487.35	6.06068e-05	6.06068e-05		472.65	5.52863e-05	5.52863e-05		450.53	4.78817e-05	4.78817e-05
				487.65	6.07188e-05	6.07188e-05		473.98	5.57543e-05	5.57543e-05		450.61	4.79072e-05	4.79072e-05
				489.92	6.15707e-05	6.15707e-05		477.53	5.70165e-05	5.70165e-05		451.64	4.82365e-05	4.82365e-05
				490	6.16009e-05	6.16009e-05		478.22	5.7264e-05	5.7264e-05		452.37	4.84708e-05	4.84708e-05
				490.45	6.17707e-05	6.17707e-05		478.81	5.74762e-05	5.74762e-05		452.8	4.86091e-05	4.86091e-05
				495.6	6.37371e-05	6.37371e-05		480	5.79058e-05	5.79058e-05		458.13	5.0346e-05	5.0346e-05
				498.22	6.47533e-05	6.47533e-05		480.91	5.82358e-05	5.82358e-05		459.36	5.07526e-05	5.07526e-05
				501.52	6.60486e-05	6.60486e-05		481.09	5.83012e-05	5.83012e-05		460.1	5.09983e-05	5.09983e-05
				502.03	6.62503e-05	6.62503e-05		484.85	5.96789e-05	5.96789e-05		464.1	5.234e-05	5.234e-05
				503.4	6.67941e-05	6.67941e-05		485.73	6.00044e-05	6.00044e-05		464.18	5.2367e-05	5.2367e-05
				505.15	6.74931e-05	6.74931e-05		485.86	6.00526e-05	6.00526e-05		464.7	5.25432e-05	5.25432e-05
				507.22	6.83263e-05	6.83263e-05		486.78	6.03944e-05	6.03944e-05		466.32	5.30946e-05	5.30946e-05
				510.83	6.97956e-05	6.97956e-05		490.54	6.18048e-05	6.18048e-05		468	5.36706e-05	5.36706e-05
				519.26	7.33083e-05	7.33083e-05		490.98	6.19712e-05	6.19712e-05		468.81	5.39497e-05	5.39497e-05
				525.32	7.5905e-05	7.5905e-05		491.29	6.20887e-05	6.20887e-05		469.44	5.41675e-05	5.41675e-05
				526.9	7.6592e-05	7.6592e-05		491.73	6.22556e-05	6.22556e-05		470.25	5.44484e-05	5.44484e-05
				529.48	7.77226e-05	7.77226e-05		493.69	6.30031e-05	6.30031e-05		472.89	5.53706e-05	5.53706e-05
				530	7.79518e-05	7.79518e-05		493.69	6.30031e-05	6.30031e-05		475.09	5.6147e-05	5.6147e-05
				532.57	7.90913e-05	7.90913e-05		494.35	6.32561e-05	6.32561e-05		475.09	5.6147e-05	5.6147e-05
				533.74	7.96137e-05	7.96137e-05		498.39	6.48196e-05	6.48196e-05		481.54	5.8465e-05	5.8465e-05
				538.93	8.19588e-05	8.19588e-05		499.91	6.54145e-05	6.54145e-05		481.71	5.85269e-05	5.85269e-05
				540.02	8.24571e-05	8.24571e-05		501.6	6.60802e-05	6.60802e-05		481.9	5.85962e-05	5.85962e-05
				540.64	8.27415e-05	8.27415e-05		502.74	6.65317e-05	6.65317e-05		482.67	5.88775e-05	5.88775e-05
				547.27	8.5823e-05	8.5823e-05		502.81	6.65595e-05	6.65595e-05		482.92	5.89691e-05	5.89691e-05
				548.81	8.65495e-05	8.65495e-05		503.69	6.69096e-05	6.69096e-05		484.45	5.95313e-05	5.95313e-05
				552.7	8.8403e-05	8.8403e-05		503.78	6.69455e-05	6.69455e-05		484.87	5.96863e-05	5.96863e-05
				554.1	8.90765e-05	8.90765e-05		504.13	6.70851e-05	6.70851e-05		490	6.16009e-05	6.16009e-05
				556.15	9.00688e-05	9.00688e-05		506.06	6.78586e-05	6.78586e-05		490.21	6.16801e-05	6.16801e-05
				556.69	9.03314e-05	9.03314e-05		508.67	6.89139e-05	6.89139e-05		490.4	6.17519e-05	6.17519e-05
				557.53	9.0741e-05	9.0741e-05		510	6.94559e-05	6.94559e-05		491.88	6.23126e-05	6.23126e-05
				560	9.19523e-05	9.19523e-05		510.02	6.94641e-05	6.94641e-05		492.73	6.26362e-05	6.26362e-05
				560.4	9.21495e-05	9.21495e-05		516.96	7.23385e-05	7.23385e-05		492.91	6.27049e-05	6.27049e-05
				577.05	0.000100609	0.000100609		517.2	7.24393e-05	7.24393e-05		495.7	6.37757e-05	6.37757e-05
				582.7	0.000103594	0.000103594		518.74	7.30883e-05	7.30883e-05		496.05	6.39109e-05	6.39109e-05
				585.46	0.000105073	0.000105073		519.03	7.32109e-05	7.32109e-05		497.17	6.43448e-05	6.43448e-05
				590	0.000107536	0.000107536		519.4	7.33676e-05	7.33676e-05		498.56	6.4886e-05	6.4886e-05
				593.2	0.000109295	0.000109295		519.57	7.34397e-05	7.34397e-05		499.57	6.52811e-05	6.52811e-05
				593.43	0.000109423	0.000109423		525.79	7.61089e-05	7.61089e-05		500.62	6.56936e-05	6.56936e-05
				596.57	0.000111169	0.000111169		527.72	7.69501e-05	7.69501e-05		502.91	6.65993e-05	6.65993e-05
				598.88	0.000112465	0.000112465		528.44	7.72655e-05	7.72655e-05		509.3	6.91703e-05	6.91703e-05
				599.07	0.000112572	0.000112572		535.65	8.04715e-05	8.04715e-05		510	6.94559e-05	6.94559e-05
				599.07	0.000112572	0.000112572		545.8	8.51333e-05	8.51333e-05		510.19	6.95336e-05	6.95336e-05
				606.74	0.000116952	0.000116952		548.41	8.63604e-05	8.63604e-05		510.55	6.96809e-05	6.96809e-05
				607.4	0.000117334	0.000117334		551.51	8.78332e-05	8.78332e-05		518.09	7.28139e-05	7.28139e-05
				622.53	0.000126322	0.000126322		552.51	8.83119e-05	8.83119e-05		518.79	7.31094e-05	7.31094e-05
				625.02	0.000127844	0.000127844		554.81	8.94193e-05	8.94193e-05		519.3	7.33253e-05	7.33253e-05
				629.71	0.000130744	0.000130744		555.47	8.97388e-05	8.97388e-05		520.13	7.36774e-05	7.36774e-05
				632.13	0.000132257	0.000132257		555.55	8.97776e-05	8.97776e-05		522.68	7.47664e-05	7.47664e-05
				641.33	0.000138116	0.000138116		555.69	8.98455e-05	8.98455e-05		525.14	7.5827e-05	7.5827e-05
				642.61	0.000138944	0.000138944		556.44	9.02098e-05	9.02098e-05		528.39	7.72436e-05	7.72436e-05
				646.09	0.000141214	0.000141214		558.05	9.09951e-05	9.09951e-05		530.06	7.79783e-05	7.79783e-05
				650.93	0.000144411	0.000144411		560	9.19523e-05	9.19523e-05		531.19	7.84781e-05	7.84781e-05
				659.01	0.000149856	0.000149856		562.64	9.32589e-05	9.32589e-05		534.46	7.99363e-05	7.99363e-05
				660.8	0.000151081	0.000151081		563	9.34381e-05	9.34381e-05		537.76	8.14262e-05	8.14262e-05
				661.7	0.000151699	0.000151699		568.43	9.61678e-05	9.61678e-05		537.98	8.15262e-05	8.15262e-05
				664.05	0.000153321	0.000153321		568.5	9.62033e-05	9.62033e-05		541.87	8.33075e-05	8.33075e-05
				669.71	0.000157275	0.000157275		569.88	9.69056e-05	9.69056e-05		541.95	8.33444e-05	8.33444e-05
				673.03	0.000159625	0.000159625		570	9.69668e-05	9.69668e-05		542.01	8.33721e-05	8.33721e-05
				682.2	0.000166239	0.000166239		573.56	9.87951e-05	9.87951e-05		543.57	8.4094e-05	8.4094e-05
				688.51	0.000170895	0.000170895		574.84	9.9458e-05	9.9458e-05		543.57	8.4094e-05	8.4094e-05
				693.63	0.000174736	0.000174736		576.42	0.00010028	0.00010028		544.94	8.47315e-05	8.47315e-05
				694.89	0.00017569	0.00017569		579.62	0.00010196	0.00010196		545.94	8.51988e-05	8.51988e-05
				696.19	0.000176678	0.000176678		579.63	0.000101965	0.000101965		548.89	8.65874e-05	8.65874e-05
				696.21	0.000176693	0.000176693		580	0.00010216	0.00010216		550	8.71137e-05	8.71137e-05
				699.82	0.000179456	0.000179456		580.61	0.000102483	0.000102483		550.72	8.74563e-05	8.74563e-05
				700.98	0.00018035	0.00018035		585.61	0.000105154	0.000105154		552.59	8.83502e-05	8.83502e-05
				702.25	0.000181332	0.000181332		587.18	0.000106002	0.000106002		553.75	8.89078e-05	8.89078e-05
				706.27	0.000184464	0.000184464		588.53	0.000106734	0.000106734		554.54	8.92889e-05	8.92889e-05
				710.63	0.000187901	0.000187901		588.64	0.000106794	0.000106794		556.52	9.02487e-05	9.02487e-05
				716.7	0.000192757	0.000192757		590.98	0.000108073	0.000108073		556.71	9.03412e-05	9.03412e-05
				718.54	0.000194246	0.000194246		593.54	0.000109483	0.000109483		558.68	9.13036e-05	9.13036e-05
				719.65	0.000195147	0.000195147		593.65	0.000109544	0.000109544		560.08	9.19917e-05	9.19917e-05
				729.65	0.000203396	0.000203396		598.21	0.000112088	0.000112088		560.33	9.2115e-05	9.2115e-05
				747.43	0.00021863	0.00021863		602.51	0.000114523	0.000114523		560.39	9.21446e-05	9.21446e-05
				763.06	0.000232635	0.000232635		607.43	0.000117351	0.000117351		561.39	9.26387e-05	9.26387e-05
				766.06	0.000235389	0.000235389		624.17	0.000127323	0.000127323		561.54	9.2713e-05	9.2713e-05
				770.04	0.000239077	0.000239077		625.59	0.000128194	0.000128194		562.49	9.31844e-05	9.31844e-05
				779.97	0.000248446	0.000248446		630	0.000130924	0.000130924		567.09	9.54893e-05	9.54893e-05
				783.45	0.000251787	0.000251787		634.8	0.00013394	0.00013394		567.68	9.57876e-05	9.57876e-05
				786.51	0.000254748	0.000254748		637.52	0.000135669	0.000135669		568.56	9.62338e-05	9.62338e-05
				787.02	0.000255244	0.000255244		639.77	0.00013711	0.00013711		569.87	9.69005e-05	9.69005e-05
				793.69	0.000261789	0.000261789		643.17	0.000139308	0.000139308		569.97	9.69515e-05	9.69515e-05
				795.16	0.000263246	0.000263246		644.82	0.000140383	0.000140383		571.78	9.78781e-05	9.78781e-05
				796.77	0.000264849	0.000264849		654.97	0.000147117	0.000147117		572.85	9.84286e-05	9.84286e-05
				798.51	0.000266587	0.000266587		661.96	0.000151878	0.000151878		576.56	0.000100353	0.000100353
				801.11	0.0002692	0.0002692		662.91	0.000152532	0.000152532		577.21	0.000100693	0.000100693
				804.9	0.000273039	0.000273039		664.89	0.000153903	0.000153903		577.42	0.000100803	0.000100803
				805.46	0.000273609	0.000273609		666.62	0.000155108	0.000155108		578.69	0.00010147	0.00010147
				810.72	0.000279005	0.000279005		668.23	0.000156234	0.000156234		578.9	0.00010158	0.00010158
				815.33	0.000283791	0.000283791		670.13	0.000157571	0.000157571		578.98	0.000101622	0.000101622
				816.82	0.00028535	0.00028535		671.63	0.000158631	0.000158631		579.04	0.000101654	0.000101654
				817.14	0.000285685	0.000285685		671.98	0.000158879	0.000158879		580.36	0.000102351	0.000102351
				820.48	0.000289203	0.000289203		681.8	0.000165947	0.000165947		581.54	0.000102976	0.000102976
				822.66	0.000291514	0.000291514		685.1	0.000168368	0.000168368		582.16	0.000103306	0.000103306
				827.31	0.000296485	0.000296485		689.18	0.000171394	0.000171394		582.26	0.000103359	0.000103359
				828.4	0.000297659	0.000297659		690.81	0.000172613	0.000172613		583.16	0.000103839	0.000103839
				838.27	0.000308426	0.000308426		696.89	0.000177211	0.000177211		584.7	0.000104664	0.000104664
				842.88	0.000313542	0.000313542		703.7	0.000182457	0.000182457		591.07	0.000108122	0.000108122
				843.21	0.000313911	0.000313911		706.73	0.000184824	0.000184824		593.78	0.000109616	0.000109616
				849.64	0.000321147	0.000321147		711.56	0.00018864	0.00018864		594.09	0.000109788	0.000109788
				853.78	0.000325864	0.000325864		712.07	0.000189046	0.000189046		598.62	0.000112319	0.000112319
				855	0.000327263	0.000327263		712.38	0.000189293	0.000189293		599.46	0.000112792	0.000112792
				856.06	0.000328482	0.000328482		715.86	0.00019208	0.00019208		599.61	0.000112877	0.000112877
				856.53	0.000329023	0.000329023		720.7	0.000196003	0.000196003		599.67	0.000112911	0.000112911
				858.93	0.000331797	0.000331797		721.96	0.000197033	0.000197033		599.92	0.000113052	0.000113052
				868.76	0.000343319	0.000343319		723.08	0.000197951	0.000197951		603.21	0.000114922	0.000114922
				869.23	0.000343877	0.000343877		730	0.000203689	0.000203689		603.6	0.000115145	0.000115145
				878.86	0.000355433	0.000355433		730.37	0.000203999	0.000203999		604.02	0.000115386	0.000115386
				880.8	0.000357792	0.000357792		739.73	0.000211943	0.000211943		606.41	0.000116761	0.000116761
				890.58	0.000369843	0.000369843		744.53	0.000216095	0.000216095		607.67	0.00011749	0.00011749
				894.55	0.000374811	0.000374811		748.83	0.000219861	0.000219861		608.37	0.000117897	0.000117897
				899.31	0.000380826	0.000380826		749.71	0.000220637	0.000220637		608.72	0.0001181	0.0001181
				905.69	0.000388989	0.000388989		754.91	0.00022526	0.00022526		609.85	0.000118759	0.000118759
				905.75	0.000389066	0.000389066		759.38	0.000229285	0.000229285		611.8	0.000119902	0.000119902
				907.71	0.000391598	0.000391598		760	0.000229847	0.000229847		615.95	0.000122359	0.000122359
				918.6	0.000405862	0.000405862		761.64	0.000231338	0.000231338		616.68	0.000122794	0.000122794
				931.59	0.000423324	0.000423324		767.24	0.000236479	0.000236479		618.19	0.000123699	0.000123699
				946.14	0.000443471	0.000443471		767.89	0.00023708	0.00023708		618.61	0.000123951	0.000123951
				962.3	0.000466584	0.000466584		780.38	0.000248838	0.000248838		618.88	0.000124113	0.000124113
				962.71	0.000467181	0.000467181		785.89	0.000254146	0.000254146		620	0.000124788	0.000124788
				967.46	0.00047413	0.00047413		788.66	0.000256843	0.000256843		620.67	0.000125193	0.000125193
				983.94	0.000498775	0.000498775		791.08	0.000259215	0.000259215		621.37	0.000125617	0.000125617
				986.43	0.000502571	0.000502571		791.87	0.000259992	0.000259992		621.41	0.000125642	0.000125642
				1017.9	0.000552222	0.000552222		798.39	0.000266467	0.000266467		622.37	0.000126225	0.000126225
				1019.6	0.000554994	0.000554994		799.87	0.000267952	0.000267952		622.44	0.000126267	0.000126267
				1021.2	0.000557611	0.000557611		800	0.000268083	0.000268083		623.14	0.000126694	0.000126694
				1033.1	0.000577332	0.000577332		801.53	0.000269624	0.000269624		624.91	0.000127777	0.000127777
				1046.6	0.000600262	0.000600262		803.55	0.000271667	0.000271667		625.96	0.000128422	0.000128422
				1047.1	0.000601123	0.000601123		812.43	0.000280774	0.000280774		627.32	0.000129261	0.000129261
				1052.5	0.000610471	0.000610471		815.91	0.000284397	0.000284397		628.34	0.000129892	0.000129892
				1054.7	0.000614307	0.000614307		822.18	0.000291004	0.000291004		630.23	0.000131068	0.000131068
				1056.3	0.000617107	0.000617107		824.41	0.000293379	0.000293379		633.9	0.000133371	0.000133371
				1063.3	0.000629457	0.000629457		828.83	0.000298123	0.000298123		635.61	0.000134453	0.000134453
				1070	0.000641431	0.000641431		829.31	0.000298641	0.000298641		638.28	0.000136155	0.000136155
				1077.9	0.000655744	0.000655744		830	0.000299387	0.000299387		641.89	0.000138478	0.000138478
				1087.2	0.000672863	0.000672863		830.65	0.000300091	0.000300091		645.66	0.000140932	0.000140932
				1089.1	0.000676397	0.000676397		838.07	0.000308205	0.000308205		650.07	0.00014384	0.00014384
				1101.9	0.000700527	0.000700527		840.12	0.000310472	0.000310472		656.02	0.000147826	0.000147826
				1126.1	0.000747704	0.000747704		840.67	0.000311082	0.000311082		656.04	0.000147839	0.000147839
				1130	0.000755499	0.000755499		841.25	0.000311727	0.000311727		656.24	0.000147974	0.000147974
				1154.9	0.000806551	0.000806551		842.67	0.000313308	0.000313308		657.24	0.000148652	0.000148652
				1164.3	0.000826406	0.000826406		845.09	0.000316015	0.000316015		668.19	0.000156206	0.000156206
				1170	0.000838603	0.000838603		847.12	0.000318298	0.000318298		670.69	0.000157966	0.000157966
				1177.2	0.00085418	0.00085418		848.8	0.000320195	0.000320195		678.22	0.000163347	0.000163347
				1200.1	0.000905005	0.000905005		849.01	0.000320433	0.000320433		681.26	0.000165553	0.000165553
				1207	0.000920705	0.000920705		851.25	0.000322976	0.000322976		681.87	0.000165998	0.000165998
				1210	0.000927587	0.000927587		858.05	0.000330778	0.000330778		683.22	0.000166986	0.000166986
				1242.4	0.00100411	0.00100411		860	0.000333038	0.000333038		683.48	0.000167177	0.000167177
				1260	0.00104739	0.00104739		864.74	0.000338575	0.000338575		683.92	0.0001675	0.0001675
				1270.1	0.00107278	0.00107278		869.57	0.00034428	0.00034428		685.12	0.000168383	0.000168383
				1284.5	0.00110969	0.00110969		871.27	0.000346304	0.000346304		685.8	0.000168885	0.000168885
				1300	0.00115035	0.00115035		879.51	0.000356222	0.000356222		688.96	0.00017123	0.00017123
				1301.4	0.00115407	0.00115407		889.75	0.00036881	0.00036881		689.62	0.000171723	0.000171723
				1303.8	0.00116046	0.00116046		897.49	0.000378519	0.000378519		695.24	0.000175956	0.000175956
				1313.3	0.00118602	0.00118602		906.52	0.000390059	0.000390059		696.96	0.000177265	0.000177265
				1314	0.00118791	0.00118791		907.54	0.000391378	0.000391378		701.71	0.000180914	0.000180914
				1323.3	0.00121331	0.00121331		908.07	0.000392064	0.000392064		704.12	0.000182784	0.000182784
				1430.3	0.00153208	0.00153208		913.38	0.000398982	0.000398982		706.45	0.000184605	0.000184605
				1432.1	0.00153787	0.00153787		916.5	0.000403084	0.000403084		707.48	0.000185413	0.000185413
				1556.7	0.00197521	0.00197521		917.46	0.000404352	0.000404352		707.82	0.000185681	0.000185681
				1574.5	0.00204374	0.00204374		919.19	0.000406644	0.000406644		707.85	0.000185704	0.000185704
				1618.9	0.00222156	0.00222156		924.23	0.00041337	0.00041337		708.96	0.000186579	0.000186579
				1620.2	0.00222692	0.00222692		926.79	0.000416814	0.000416814		710.49	0.00018779	0.00018779
				1669.8	0.00243777	0.00243777		930	0.00042116	0.00042116		712.43	0.000189333	0.000189333
				1683.6	0.00249871	0.00249871		936.35	0.000429846	0.000429846		717.32	0.000193258	0.000193258
				1795.9	0.00303281	0.00303281		942.64	0.000438567	0.000438567		718.2	0.00019397	0.00019397
				2018.3	0.00430483	0.00430483		946.93	0.000444582	0.000444582		720.21	0.000195603	0.000195603
				2117.2	0.00496917	0.00496917		948.45	0.000446727	0.000446727		723.16	0.000198017	0.000198017
				2652.2	0.00976827	0.00976827		956.4	0.000458055	0.000458055		728.07	0.000202078	0.000202078
				2913.6	0.0129506	0.0129506		959.41	0.000462393	0.000462393		731.39	0.000204855	0.000204855
				3000.5	0.0141442	0.0141442		964.35	0.000469573	0.000469573		732.35	0.000205662	0.000205662
				4488.3	0.0473417	0.0473417		964.72	0.000470113	0.000470113		734.23	0.00020725	0.00020725
								965.55	0.000471328	0.000471328		735.57	0.000208387	0.000208387
								967.03	0.000473498	0.000473498		736.9	0.000209519	0.000209519
								969.89	0.000477712	0.000477712		738.21	0.000210639	0.000210639
								972.25	0.000481208	0.000481208		740.83	0.00021289	0.00021289
								973.09	0.000482456	0.000482456		743.37	0.000215087	0.000215087
								973.55	0.00048314	0.00048314		745.81	0.000217212	0.000217212
								982.5	0.000496588	0.000496588		750	0.000220893	0.000220893
								984.52	0.000499657	0.000499657		750.04	0.000220929	0.000220929
								988.29	0.000505419	0.000505419		751.84	0.000222523	0.000222523
								990.69	0.00050911	0.00050911		758.04	0.000228074	0.000228074
								996.48	0.000518089	0.000518089		759.52	0.000229412	0.000229412
								998.4	0.00052109	0.00052109		761.38	0.000231102	0.000231102
								1032.6	0.000576494	0.000576494		766.72	0.000235998	0.000235998
								1033.4	0.000577835	0.000577835		770.17	0.000239198	0.000239198
								1044.3	0.000596313	0.000596313		770.76	0.000239749	0.000239749
								1045.6	0.000598543	0.000598543		772.05	0.000240954	0.000240954
								1051.4	0.000608559	0.000608559		772.96	0.000241807	0.000241807
								1053.2	0.00061169	0.00061169		777.62	0.000246207	0.000246207
								1063.5	0.000629812	0.000629812		779.46	0.000247959	0.000247959
								1065.4	0.000633194	0.000633194		783.86	0.000252182	0.000252182
								1069.9	0.000641251	0.000641251		784.92	0.000253206	0.000253206
								1071.6	0.000644313	0.000644313		793.5	0.000261601	0.000261601
								1089.3	0.00067677	0.00067677		794.95	0.000263038	0.000263038
								1093.1	0.000683877	0.000683877		798.13	0.000266207	0.000266207
								1095.4	0.000688203	0.000688203		799.83	0.000267912	0.000267912
								1106	0.000708376	0.000708376		799.84	0.000267922	0.000267922
								1130	0.000755499	0.000755499		802.3	0.000270401	0.000270401
								1131.9	0.000759316	0.000759316		804.97	0.00027311	0.00027311
								1135.4	0.000766382	0.000766382		811.08	0.000279376	0.000279376
								1135.5	0.000766585	0.000766585		811.64	0.000279955	0.000279955
								1142.4	0.000780644	0.000780644		816.41	0.00028492	0.00028492
								1152.6	0.000801742	0.000801742		817.89	0.000286473	0.000286473
								1157.6	0.000812221	0.000812221		819.41	0.000288073	0.000288073
								1176.5	0.000852657	0.000852657		822.26	0.000291089	0.000291089
								1178.7	0.000857449	0.000857449		834.87	0.000304688	0.000304688
								1186.9	0.000875469	0.000875469		835.32	0.000305181	0.000305181
								1194.9	0.000893292	0.000893292		836.27	0.000306223	0.000306223
								1239.2	0.000996375	0.000996375		836.27	0.000306223	0.000306223
								1245.4	0.00101141	0.00101141		841.5	0.000312005	0.000312005
								1246.6	0.00101433	0.00101433		843.46	0.00031419	0.00031419
								1250.5	0.00102388	0.00102388		851.08	0.000322782	0.000322782
								1263.6	0.0010564	0.0010564		856.08	0.000328505	0.000328505
								1280	0.00109807	0.00109807		857.54	0.000330188	0.000330188
								1291.3	0.00112741	0.00112741		859.49	0.000332446	0.000332446
								1292.1	0.0011295	0.0011295		862.31	0.000335729	0.000335729
								1296.3	0.00114055	0.00114055		865.01	0.000338893	0.000338893
								1317.8	0.00119825	0.00119825		869.37	0.000344043	0.000344043
								1319.5	0.00120289	0.00120289		875.3	0.000351131	0.000351131
								1350.7	0.00129025	0.00129025		880	0.000356818	0.000356818
								1351.3	0.00129197	0.00129197		882.13	0.000359415	0.000359415
								1352.4	0.00129513	0.00129513		902.31	0.00038465	0.00038465
								1353.8	0.00129916	0.00129916		902.34	0.000384689	0.000384689
								1375.1	0.00136145	0.00136145		902.74	0.0003852	0.0003852
								1389.3	0.00140406	0.00140406		910.95	0.000395806	0.000395806
								1416.1	0.0014869	0.0014869		916.38	0.000402926	0.000402926
								1437	0.00155371	0.00155371		916.72	0.000403375	0.000403375
								1443.2	0.0015739	0.0015739		923.03	0.000411762	0.000411762
								1462.9	0.00163924	0.00163924		937.17	0.000430977	0.000430977
								1492.6	0.00174112	0.00174112		941.75	0.000437326	0.000437326
								1499.7	0.00176609	0.00176609		941.76	0.00043734	0.00043734
								1539.9	0.00191195	0.00191195		945.91	0.000443147	0.000443147
								1543	0.00192352	0.00192352		946.35	0.000443766	0.000443766
								1568.3	0.0020197	0.0020197		952.28	0.00045216	0.00045216
								1584.2	0.00208175	0.00208175		956.99	0.000458903	0.000458903
								1599.3	0.00214185	0.00214185		959.07	0.000461902	0.000461902
								1632.1	0.00227635	0.00227635		961.15	0.000464913	0.000464913
								1690	0.00252731	0.00252731		963.93	0.000468959	0.000468959
								1790	0.00300302	0.00300302		964.98	0.000470493	0.000470493
								1804.1	0.00307454	0.00307454		970.26	0.000478259	0.000478259
								1847.7	0.00330288	0.00330288		973	0.000482322	0.000482322
								1851.1	0.00332115	0.00332115		974.57	0.000484661	0.000484661
								1851.5	0.0033233	0.0033233		974.93	0.000485198	0.000485198
								1917.4	0.00369094	0.00369094		988.47	0.000505696	0.000505696
								1923.2	0.00372453	0.00372453		990	0.000508047	0.000508047
								1925	0.003735	0.003735		990.37	0.000508617	0.000508617
								1925.3	0.00373675	0.00373675		994.22	0.000514572	0.000514572
								1949.2	0.00387764	0.00387764		1011.8	0.000542354	0.000542354
								1955.5	0.00391536	0.00391536		1015.5	0.000548325	0.000548325
								1976.5	0.00404286	0.00404286		1016	0.000549136	0.000549136
								2006.4	0.00422913	0.00422913		1022.7	0.000560071	0.000560071
								2036.4	0.00442169	0.00442169		1025.9	0.000565345	0.000565345
								2051.6	0.00452144	0.00452144		1040.9	0.000590508	0.000590508
								2064.9	0.00460994	0.00460994		1046.3	0.000599746	0.000599746
								2071.2	0.00465227	0.00465227		1048.8	0.000604055	0.000604055
								2118.2	0.00497622	0.00497622		1050.7	0.000607344	0.000607344
								2125	0.0050243	0.0050243		1052.3	0.000610123	0.000610123
								2177	0.00540224	0.00540224		1056.7	0.000617808	0.000617808
								2205.6	0.00561796	0.00561796		1065	0.000632481	0.000632481
								2216.3	0.00570012	0.00570012		1081.1	0.000661601	0.000661601
								2229.7	0.00580414	0.00580414		1082.6	0.000664359	0.000664359
								2402.9	0.0072645	0.0072645		1095.4	0.000688203	0.000688203
								2437	0.00757819	0.00757819		1096.4	0.00069009	0.00069009
								2480	0.00798645	0.00798645		1108.1	0.000712419	0.000712419
								2557.8	0.0087619	0.0087619		1113.2	0.000722301	0.000722301
								2581.6	0.00900877	0.00900877		1120.7	0.000736999	0.000736999
								2722.8	0.0105693	0.0105693		1122.2	0.000739962	0.000739962
								2800.6	0.0115014	0.0115014		1124.6	0.00074472	0.00074472
								2810.9	0.0116288	0.0116288		1143.4	0.000782696	0.000782696
								2959.3	0.0135696	0.0135696		1147.5	0.000791146	0.000791146
								3011	0.0142932	0.0142932		1150	0.000796328	0.000796328
								3117.5	0.0158642	0.0158642		1155.4	0.000807599	0.000807599
								3147.8	0.0163313	0.0163313		1166.3	0.000830672	0.000830672
								3212.7	0.0173624	0.0173624		1169.7	0.000837958	0.000837958
								3287.8	0.0186086	0.0186086		1175.3	0.000850051	0.000850051
								3356.1	0.0197926	0.0197926		1180	0.00086029	0.00086029
								3646.1	0.0253796	0.0253796		1201.9	0.000909083	0.000909083
								4259.7	0.0404702	0.0404702		1205.6	0.000917505	0.000917505
								4374.4	0.0438282	0.0438282		1210.8	0.000929428	0.000929428
								4844.9	0.0595461	0.0595461		1213.8	0.000936354	0.000936354
												1222.2	0.000955929	0.000955929
												1228.8	0.000971499	0.000971499
												1231.7	0.000978393	0.000978393
												1234.2	0.000984363	0.000984363
												1238.3	0.000994206	0.000994206
												1246.5	0.00101409	0.00101409
												1248.9	0.00101996	0.00101996
												1255.7	0.00103671	0.00103671
												1256.6	0.00103894	0.00103894
												1263	0.00105489	0.00105489
												1263.2	0.00105539	0.00105539
												1277.3	0.00109113	0.00109113
												1279.4	0.00109652	0.00109652
												1284.4	0.00110943	0.00110943
												1287.9	0.00111852	0.00111852
												1288	0.00111878	0.00111878
												1310.1	0.00117737	0.00117737
												1315.6	0.00119226	0.00119226
												1319.1	0.0012018	0.0012018
												1327.8	0.00122574	0.00122574
												1335.1	0.00124606	0.00124606
												1341.2	0.00126322	0.00126322
												1357.5	0.00130984	0.00130984
												1378.1	0.00137038	0.00137038
												1389.6	0.00140497	0.00140497
												1393.1	0.00141562	0.00141562
												1399	0.00143368	0.00143368
												1412	0.00147402	0.00147402
												1413.3	0.00147809	0.00147809
												1444.6	0.00157849	0.00157849
												1454.1	0.00160984	0.00160984
												1457.5	0.00162115	0.00162115
												1477	0.0016871	0.0016871
												1486.2	0.00171882	0.00171882
												1510.7	0.00180523	0.00180523
												1519.2	0.00183588	0.00183588
												1521.5	0.00184423	0.00184423
												1557.5	0.00197826	0.00197826
												1597.3	0.00213382	0.00213382
												1604.2	0.00216159	0.00216159
												1618	0.00221786	0.00221786
												1623.5	0.00224055	0.00224055
												1639.1	0.00230576	0.00230576
												1652.8	0.00236407	0.00236407
												1657.3	0.00238343	0.00238343
												1658.6	0.00238904	0.00238904
												1672.4	0.00244917	0.00244917
												1680.1	0.00248316	0.00248316
												1683.1	0.00249648	0.00249648
												1685.9	0.00250896	0.00250896
												1713.2	0.00263283	0.00263283
												1722.6	0.00267641	0.00267641
												1723.9	0.00268247	0.00268247
												1744.9	0.0027817	0.0027817
												1761.8	0.00286331	0.00286331
												1766.7	0.00288727	0.00288727
												1779.3	0.00294948	0.00294948
												1809.1	0.00310018	0.00310018
												1821.2	0.0031628	0.0031628
												1856.3	0.00334922	0.00334922
												1961.4	0.00395091	0.00395091
												2078.9	0.00470435	0.00470435
												2091.8	0.00479247	0.00479247
												2098.2	0.00483659	0.00483659
												2130	0.00505985	0.00505985
												2227.4	0.0057862	0.0057862
												2245.1	0.00592524	0.00592524
												2271.6	0.00613754	0.00613754
												2319.1	0.00653066	0.00653066
												2321.1	0.00654757	0.00654757
												2344.3	0.00674587	0.00674587
												2347.3	0.0067718	0.0067718
												2350.9	0.00680301	0.00680301
												2356.5	0.00685174	0.00685174
												2372	0.00698784	0.00698784
												2384	0.00709443	0.00709443
												2406.2	0.00729447	0.00729447
												2447	0.00767186	0.00767186
												2518.6	0.0083652	0.0083652
												2542.1	0.00860155	0.00860155
												2543.4	0.00861475	0.00861475
												2591	0.00910754	0.00910754
												2807.1	0.0115817	0.0115817
												2860.4	0.012254	0.012254
												2871.9	0.0124024	0.0124024
												2941.6	0.0133275	0.0133275
												3017.4	0.0143846	0.0143846
												3018.4	0.0143989	0.0143989
												3084.9	0.0153717	0.0153717
												3229.7	0.0176395	0.0176395
												3482.2	0.0221085	0.0221085
												3822.7	0.0292489	0.0292489
												4353.2	0.0431941	0.0431941
												4720	0.0550585	0.0550585
												5502.2	0.0872183	0.0872183
												6344.1	0.133693	0.133693
												6708.4	0.158072	0.158072
												8825.5	0.359929	0.359929

## Sheet: flume data p syringae
Expt #	Wind Speed	Height	Location	Trap or Impinger mL	Mean CFU/mL R2A	Mean CFU/mL KBC	Observed flux cells/m2/sec R2A	Observed flux cells/m2/sec KBC	Est. surface flux cells/m2/sec R2A	Est. surface flux cells/m2/sec KBC
Aerosol Exp1	3.5 m/s	5 cm	Tank start	1	207 ± 8.82	297 ± 60.09			699.66	1003.86
Aerosol Exp1	3.5 m/s	5 cm	Tank end	1	493 ± 67.41	437 ± 51.57			1666.34	1477.06
Aerosol Exp1	3.5 m/s	5 cm	Trap 1	3.2	363 ± 28.48	443 ± 31.80	203.121	247.845
Aerosol Exp1	3.5 m/s	5 cm	Trap 2	3.5	317 ± 13.33	313 ± 92.62	193.629	191.591
Aerosol Exp1	3.5 m/s	5 cm	Trap 3	6.2	417 ± 38.44	417 ± 13.33	451.316	451.316
Aerosol Exp1 Trap Mean Volume				4.3 ± 0.95	366 ± 28.90	391 ± 34.72	282.689	296.917
Aerosol Exp2	3.5 m/s	10 cm	Tank start	1	387 ± 23.33	360 ± 15.28			1308.06	1216.8
Aerosol Exp2	3.5 m/s	10 cm	Tank end	1	697 ± 61.73	613 ± 64.38			2355.86	2071.94
Aerosol Exp2	3.5 m/s	10 cm	Trap 4	0.52	253 ± 20.04	199 ± 15.58	23.0023	18.0622
Aerosol Exp2	3.5 m/s	10 cm	Trap 5	0.317	125 ± 7.2	123 ± 27.38	6.9478	6.80455
Aerosol Exp2	3.5 m/s	10 cm	Trap 6	0.354	199 ± 6.33	155 ± 39.49	12.3052	9.57075
Aerosol Exp2 Trap Mean Volume				0.4 ± 0.06	192 ± 37.10	159 ± 22.03	14.0851	11.4792
Aerosol Exp3	4.0 m/s	5 cm	Tank start	1	300 ± 11.55	287 ± 8.82			1422	1360.38
Aerosol Exp3	4.0 m/s	5 cm	Tank end	1	ND	ND			ND	ND
Aerosol Exp3	4.0 m/s	5 cm	Trap 7	10.5	193 ± 12.02	200 ± 15.28	354.647	366.876
Aerosol Exp3	4.0 m/s	5 cm	Trap 8	15	217 ± 12.02	177 ± 17.64	567.785	462.963
Aerosol Exp3	4.0 m/s	5 cm	Trap 9	16	217 ± 43.33	140 ± 36.06	605.637	391.335
Aerosol Exp3 Trap Mean Volume				13.83 ± 1.69	209 ± 8.00	172 ± 17.48	509.356	407.058
Aerosol Exp4	4.0 m/s	10 cm	Tank start	1	373 ± 17.64	397 ± 34.8			1768.02	1881.78
Aerosol Exp4	4.0 m/s	10 cm	Tank end	1	750 ± 63.51	537 ± 63.33			3555	2545.38
Aerosol Exp4	4.0 m/s	10 cm	Trap 10	0.58	138 ± 10.89	116 ± 6.45	13.967	11.7903
Aerosol Exp4	4.0 m/s	10 cm	Trap 11	1.34	323 ± 35.01	294 ± 27.38	75.5827	68.7632
Aerosol Exp4	4.0 m/s	10 cm	Trap 12	1.75	506 ± 4.49	363 ± 18.7	154.564	110.969
Aerosol Exp4 Trap Mean Volume				1.22 ± 0.34	322 ± 106.23	258 ± 73.58	81.3711	63.8408
